# Supplementary material for: A generic cell surface ligand system for studying cell–cell recognition
Source: PLoS Biol. 2019 Dec 9;17(12):e3000549. doi: 10.1371/journal.pbio.3000549 (PMC6922461; doi:10.1371/journal.pbio.3000549)
Supplement: S1 Data — (XLSX) [file pbio.3000549.s008.xlsx]

## Sheet: Fig_2A
[Twin-Strep-tag-mTFP] (μM)	Response units (zeroed for global baseline)			n
0.002167	3			1	2	3	4	5	6	7	8	9	10	11	Mean	SEM
0.004333	6		hill slope	0.3452	0.4537	0.4524	0.6559	0.4496	0.3717	0.3605	0.3973	0.5002	0.5504	0.4872	0.456736	0.0276012
0.008667	15
0.017334	35
0.034668	67
0.069336	114
0.138672	180
0.277344	266
0.554688	364
1.10938	479
2.21875	610
4.4375	759
8.875	921
17.75	1085
35.5	1237
76	1363
152	1436

## Sheet: Fig_2B
[trivalent Strep-Tactin-SpyCatcher] (μM)	Median Fluorescence Intensity (minus background)
	CHO mock	CHO ligand anchor
15	-0.6	296.4
9.75	-0.2	266.4
6.3375	-0.6	280.4
4.11937	0.1	248.4
2.67759	-0.3	249.4
1.74044	-0.3	223.4
1.13128	-0.2	201.4
0.735334	-0.8	159.4
0.477967	-0.6	131.4
0.310679	-0.3	62.2
0.201941	-0.9	71.1
0.131262	-0.1	62.2
0.08532	0	49.6
0.055458	0.4	38.2
0.036048	0.2	27.1
0.023431	1	21.6
0.01523	0.2	16.4
0.0099	0.5	10.5
0.006435	0.6	9.4
0.004183	0	5.6
0.002719	0.1	3.5
0.001767	0.1	2.9
0.001149	-0.1	2
0	0	0

## Sheet: Fig_2C
[biotin-4-fluorescein] (nM)	Fluorescence minus background (arbitrary units)
	CHO ligand anchor: trivalent Strep-Tactin-SpyCatcher	CHO ligand anchor
100	145.948	228.743
70	81.414	157.575
49	30.422	110.864
34.3	5.587	78.577
24.01	2.316	54.731
16.807	0.961	38.326
11.7649	0.471	26.428
8.23543	-0.134	19.135
5.7648	-0.075	13.382
4.03536	0.159	9.428
2.82475	-0.295	6.659
0	0	0

## Sheet: Fig_2D
[trivalent Strep-Tactin-SpyCatcher] (μM)	Average number of generic ligands per cell (x106)
15	3.6
9.75	3.53
6.3375	3.42
4.11937	3.26
2.67759	3.04
1.74044	2.75
1.13128	2.41
0.735334	2.02
0.477967	1.62
0.310679	1.24
0.201941	0.909
0.131262	0.645
0.08532	0.446
0.055458	0.303
0.036048	0.203
0.023431	0.134
0.01523	0.0883
0.0099	0.0579
0.006435	0.0378
0.004183	0.0247
0.002719	0.0161
0.001767	0.0105
0.001149	0.00681
0	0

## Sheet: Fig_3B
log (average number of generic ligands per cell)	[IL-8] minus background (pgmL-1)
	THP-1 SIRPβI DAP12		Untransduced THP-1
6.4368	517.58	530.864	0
6.42576	445.662	456.877	0
6.40796	469.344	562.985	0
6.37982	484.643	415.882	0
6.33663	512.681	484.479	0
6.273	379.188	567.722	0
6.18412	428.894	525.529	0
6.06735	497.219	467.711	0
5.92342	506.256	533.641	0
5.75607	498.199	574.636	0
5.57053	497.328	527.38	7.27565
5.37202	372.818	412.18	1.51355
5.1648	255.604	317.832	1.06214
4.95197	158.851	174.461	0
4.73563	86.51	98.1097	0
4.51711	46.2942	50.4578	0
4.29728	23.1645	25.6292	0
4.07664	10.2837	11.7319	0
3.85552	3.80853	5.81375	0

## Sheet: Fig_3C
log (average number of generic ligands per cell)	[IL-8] minus background (pgmL-1)
	THP-1 Siglec-14 DAP12		Untransduced THP-1
6.4368	302.61	338.002	0
6.42576	293.148	337.942	0
6.40796	325.307	368.544	0
6.37982	320.636	332.852	0
6.33663	197.93	374.832	0
6.273	298.538	344.29	0
6.18412	334.11	347.943	0
6.06735	351.536	351.357	0
5.92342	340.158	337.164	0
5.75607	290.513	346.985	0
5.57053	270.092	396.51	7.27565
5.37202	264.403	374.712	1.51355
5.1648	184.574	295.783	1.06214
4.95197	142.034	178.287	0
4.73563	88.5566	122.308	0
4.51711	65.5563	88.7729	0
4.29728	40.3008	57.1378	0
4.07664	21.193	37.5976	0
3.85552	11.9558	22.7995	0

## Sheet: Fig_3D
log (average number of generic ligands per cell)	[IL-8] minus background (pgmL-1)
	THP-1 NKp30 FcRγ		Untransduced THP-1
6.4368	427.254	432.8	0
6.42576	346.025	458.685	0
6.40796	384.914	261.962	0
6.37982	369.63	375.176	0
6.33663	309.602	417.331	0
6.273	336.657	352.681	0
6.18412	365.685	408.95	0
6.06735	268.926	318.846	0
5.92342	345.717	382.757	0
5.75607	327.166	443.524	0
5.57053	327.29	387.626	7.27565
5.37202	313.731	376.347	1.51355
5.1648	191.984	248.773	1.06214
4.95197	142.016	174.403	0
4.73563	97.7629	118.383	0
4.51711	66.9924	87.8918	0
4.29728	41.8546	54.9603	0
4.07664	24.7475	31.2585	0
3.85552	12.5062	19.9653	0

## Sheet: Fig_3E
log (average number of generic ligands per cell)	% eGFP positive cells above background
	Untransduced Jurkat NFκB eGFP		Jurkat NFκB eGFP 1G4 TCRα/β
6.01	0	0	49.4	48.5
5.93			48.8	48.6
5.81			49.7	50.3
5.65			49	49.3
5.46			47.6	48.7
5.24			48.6	49.3
5.01			41.7	43.9
4.76			37	37.9
4.51			30.4	31.1
4.26			23.6	23.1
4			16.6	15.9
3.74			9.9	10.6
3.48			6.6	6.4
3.22			1.7	2.9
2.96			0.7	1
2.7			0.8	0.6
2.44			0	0
2.18			0	1.1
1.92			0	0
1.66			2.5	0
1.4			0	0
1.15			0	0
0.885			0	0

## Sheet: Fig_3F
	EC50 (average number of generic ligands per cell)			Standard deviation
1G4 TCRα/β	18463	20685	10511	5349.17
SIRPβI	162289	480801	125566	195359
Siglec-14	384251	83001	93773	170902
NKp30	181426	111433	109960	40842.3

## Sheet: Fig_4B
[9V peptide] (μM)	average number of 9V-HLA-A*02 per cell (x 105)
	CHO ligand anchor HLA-A*02	CHO mock
10	3.34988	0.00023
4	3.22287
1.6	2.88601
0.64	2.49945
0.256	1.74658
0.1024	1.03605
0.04096	0.605314
0.016384	0.25373
0.006554	0.116777
0.002621	0.05364
0.001049	0.022163
0.000419	0.010934
0.000168	0.00775
6.71e-05	0.003774
2.68e-05	0.001675
1.07e-05	0.001049
4.29e-06	0.000368
1.72e-06	0
6.87e-07	0
2.75e-07	0
1.1e-07	0
4.4e-08	0
1.76e-08	0
0	0	0

[truncated: 23 more sheets: Fig_4C, Fig_4D, Fig_5D, Fig_5E, Fig_5F, Fig_6C, Fig_6D, Fig_6E, Fig_6F, Fig_6H, S1D_Fig, S2B_Fig, S2C_Fig, S2E_Fig, S4A_Fig, S4B_Fig, S5E_Fig, S5F_Fig, S6A_Fig, S6B_Fig …]
