# Supplementary material for: A generic cell surface ligand system for studying cell–cell recognition
Source: PLoS Biol. 2019 Dec 9;17(12):e3000549. doi: 10.1371/journal.pbio.3000549 (PMC6922461; doi:10.1371/journal.pbio.3000549)
Supplement: S2 Data — (ZIP) [file pbio.3000549.s009.zip]

Archive with 72 entries (71 files):
- S2_Data/
- __MACOSX/._S2_Data
- S2_Data/S4C_Fig_Jurkat_tetramer
- __MACOSX/S2_Data/._S4C_Fig_Jurkat_tetramer
- S2_Data/S4C_Fig_Jurkat_1G4_TwinStreptagII_tetramer
- __MACOSX/S2_Data/._S4C_Fig_Jurkat_1G4_TwinStreptagII_tetramer
- S2_Data/S6C_Fig_THP1_Siglec14.fcs
- __MACOSX/S2_Data/._S6C_Fig_THP1_Siglec14.fcs
- S2_Data/S6C_Fig_THP1.fcs
- __MACOSX/S2_Data/._S6C_Fig_THP1.fcs
- S2_Data/S4C_Fig_anti_Vb_Gating_strategy.tiff
- __MACOSX/S2_Data/._S4C_Fig_anti_Vb_Gating_strategy.tiff
- S2_Data/S4C_Fig_Jurkat_1G4_StreptagII_anti_Vb.006
- __MACOSX/S2_Data/._S4C_Fig_Jurkat_1G4_StreptagII_anti_Vb.006
- S2_Data/S3B_Fig_Jurkat_1G4.003
- __MACOSX/S2_Data/._S3B_Fig_Jurkat_1G4.003
- S2_Data/S3A_Fig_THP1.001
- __MACOSX/S2_Data/._S3A_Fig_THP1.001
- S2_Data/S4C_Fig_Jurkat_1G4_StreptagII_anti_CD8a.012
- __MACOSX/S2_Data/._S4C_Fig_Jurkat_1G4_StreptagII_anti_CD8a.012
- S2_Data/S3C_Fig_CHO_ligand_anchor_SCD.008
- __MACOSX/S2_Data/._S3C_Fig_CHO_ligand_anchor_SCD.008
- S2_Data/S3C_Fig_CHO_mock.007
- __MACOSX/S2_Data/._S3C_Fig_CHO_mock.007
- S2_Data/S4C_Fig_tetramer_Gating_strategy.tiff
- __MACOSX/S2_Data/._S4C_Fig_tetramer_Gating_strategy.tiff
- S2_Data/S2A_Fig_CHO_ligand_anchor.004
- __MACOSX/S2_Data/._S2A_Fig_CHO_ligand_anchor.004
- S2_Data/S4C_Fig_Jurkat_1G4_TwinStreptagII_anti_Vb.007
- __MACOSX/S2_Data/._S4C_Fig_Jurkat_1G4_TwinStreptagII_anti_Vb.007
- S2_Data/S3A_Fig_Gating_strategy.tiff
- __MACOSX/S2_Data/._S3A_Fig_Gating_strategy.tiff
- S2_Data/S2A_Fig_CHO_mock.003
- __MACOSX/S2_Data/._S2A_Fig_CHO_mock.003
- S2_Data/S7D_Fig_Gating_strategy.tiff
- __MACOSX/S2_Data/._S7D_Fig_Gating_strategy.tiff
- S2_Data/S3A_Fig_THP1_SIRPb_DAP12.002
- __MACOSX/S2_Data/._S3A_Fig_THP1_SIRPb_DAP12.002
- S2_Data/S2A_Fig_Gating_strategy.tiff
- __MACOSX/S2_Data/._S2A_Fig_Gating_strategy.tiff
- S2_Data/S4C_Fig_Jurkat_anti_Vb.005
- __MACOSX/S2_Data/._S4C_Fig_Jurkat_anti_Vb.005
- S2_Data/S3A_Fig_THP1_NKp30_FcRg.004
- __MACOSX/S2_Data/._S3A_Fig_THP1_NKp30_FcRg.004
- S2_Data/S7D_Fig_No_Protein
- __MACOSX/S2_Data/._S7D_Fig_No_Protein
- S2_Data/S4C_Fig_Jurkat_1G4_anti_Vb.008
- __MACOSX/S2_Data/._S4C_Fig_Jurkat_1G4_anti_Vb.008
- S2_Data/S4C_Fig_Jurkat_1G4_tetramer
- __MACOSX/S2_Data/._S4C_Fig_Jurkat_1G4_tetramer
- S2_Data/S3B_Fig_Jurkat.001
- __MACOSX/S2_Data/._S3B_Fig_Jurkat.001
- S2_Data/S3C_Fig_Gating_strategy.tiff
- __MACOSX/S2_Data/._S3C_Fig_Gating_strategy.tiff
- S2_Data/S4C_Fig_Jurkat_anti_CD8a.011
- __MACOSX/S2_Data/._S4C_Fig_Jurkat_anti_CD8a.011
- S2_Data/S6C_Fig_Gating_strategy.tiff
- __MACOSX/S2_Data/._S6C_Fig_Gating_strategy.tiff
- S2_Data/S3A_Fig_Siglec14_DAP12.003
- __MACOSX/S2_Data/._S3A_Fig_Siglec14_DAP12.003
- S2_Data/S3B_Fig_Gating_strategy.tiff
- __MACOSX/S2_Data/._S3B_Fig_Gating_strategy.tiff
- S2_Data/S4C_Fig_anti_CD8a_Gating_strategy.tiff
- __MACOSX/S2_Data/._S4C_Fig_anti_CD8a_Gating_strategy.tiff
- S2_Data/S4C_Fig_Jurkat_1G4_anti_CD8a.015
- __MACOSX/S2_Data/._S4C_Fig_Jurkat_1G4_anti_CD8a.015
- S2_Data/S4C_Fig_Jurkat_1G4_TwinStreptagII_anti_CD8a.013
- __MACOSX/S2_Data/._S4C_Fig_Jurkat_1G4_TwinStreptagII_anti_CD8a.013
- S2_Data/S7D_Fig_Plus_Protein
- __MACOSX/S2_Data/._S7D_Fig_Plus_Protein
- S2_Data/S4C_Fig_Jurkat_1G4_StreptagII_tetramer
- __MACOSX/S2_Data/._S4C_Fig_Jurkat_1G4_StreptagII_tetramer
